# Supplementary material for: Analysis of Structural Changes in the Protein near the Phosphorylation Site
Source: Biomolecules. 2023 Oct 24;13(11):1564. doi: 10.3390/biom13111564 (PMC10668964; doi:10.3390/biom13111564)
Supplement: Supplementary file 1 [file biomolecules-13-01564-s001.zip]

Archive with 1 entries (1 files):
- biomolecules-2620947-supplementary.xlsx
